# Supplementary material for: Effect of Whole Blood Dietary Mineral Concentrations on Erythrocytes: Selenium, Manganese, and Chromium: NHANES Data
Source: Nutrients. 2024 Oct 27;16(21):3653. doi: 10.3390/nu16213653 (PMC11547540; doi:10.3390/nu16213653)
Supplement: Supplementary file 1 [file nutrients-16-03653-s001.zip]

Archive with 1 entries (1 files):
- nutrients-3274668-supplementary.pdf
